# Supplementary material for: Magnetic immunofluorescent microfluidic chips for rapid multi-parameter detection of serum antibodies to brucellosis and echinococcosis
Source: PeerJ. 2026 Jul 3;14:e21509. doi: 10.7717/peerj.21509 (PMC13335499; doi:10.7717/peerj.21509)
Supplement: Supplemental Information 1 [file peerj-14-21509-s001.zip]

Archive with 26 entries (26 files):
- Ag5 IgG ROC.xlsx
- AgB IgG ROC.xlsx
- Consistency analysis with ELISA Ag5 IgG.xlsx
- Consistency analysis with ELISA AgB IgG.xlsx
- Consistency analysis with ELISA Em18 IgG.xlsx
- Consistency analysis with ELISA Em2 IgG.xlsx
- Consistency analysis with ELISA LPS IgG.xlsx
- Consistency analysis with ELISA LPS IgM.xlsx
- Consistency analysis with ELISA Omp25 IgG.xlsx
- Consistency analysis with ELISA Omp25 IgM.xlsx
- Dose-response curve raw data  .xlsx
- Em18 IgG ROC.xlsx
- Em2 IgG ROC  .xlsx
- LPS IgG ROC.xlsx
- LPS IgM ROC.xlsx
- Omp25 IgG ROC.xlsx
- Omp25 IgM ROC.xlsx
- Precision raw data Ag5 IgG.xlsx
- Precision raw data AgB IgG.xlsx
- Precision raw data Em18 IgG.xlsx
- Precision raw data Em2 IgG.xlsx
- Precision raw data LPS IgG.xlsx
- Precision raw data LPS IgM.xlsx
- Precision raw data Omp25 IgG.xlsx
- Precision raw data Omp25 IgM.xlsx
- ~$Precision raw data Ag5 IgG.xlsx
