# Supplementary material for: Magnetic immunofluorescent microfluidic chips for rapid multi-parameter detection of serum antibodies to brucellosis and echinococcosis
Source: PeerJ. 2026 Jul 3;14:e21509. doi: 10.7717/peerj.21509 (PMC13335499; doi:10.7717/peerj.21509)
Supplement: Supplemental Information 1 [file peerj-14-21509-s001.zip › Ag5 IgG ROC.xlsx]

## Sheet: Sheet1
	ELISA	Chip
Sample 1	55.53	53.85
Sample 2	15.6	15.77
Sample 3	43.37	43.83
Sample 4	23.41	23
Sample 5	25.06	24.88
Sample 6	14.81	14.96
Sample 7	25.6	24.53
Sample 8	25.62	26.69
Sample 9	54.39	53.15
Sample 10	36.81	36.51
Sample 11	26.9	25.73
Sample 12	25.67	26.51
Sample 13	46.6	48.29
Sample 14	43.8	44.42
Sample 15	50.44	49.47
Sample 16	37.66	37.37
Sample 17	39.24	39.72
Sample 18	8.74	6.03
Sample 19	15.53	15.09
Sample 20	11.84	11.41
Sample 21	36.99	38.84
Sample 22	44.48	44.74
Sample 23	46.64	46.68
Sample 24	18.16	18.48
Sample 25	20.7	20.81
Sample 26	27.47	26.96
Sample 27	34.22	34.39
Sample 28	29.36	29.26
Sample 29	11.64	11.96
Sample 30	42.31	41.56
Sample 31	28.32	27.21
Sample 32	36.55	36.08
Sample 33	14.9	15.14
Sample 34	9.55	9.42
Sample 35	41.45	39.81
Sample 36	19.82	20.13
Sample 37	35.41	35.23
Sample 38	8.92	5.91
Sample 39	26.03	25.35
Sample 40	29.16	28.5
Sample 41	23.93	23.5
Sample 42	20.43	19.91
Sample 43	13.68	13.65
Sample 44	23.34	24.15
Sample 45	16.69	17.41
Sample 46	49.41	49.55
Sample 47	21.93	22.26
Sample 48	9.96	9.85
Sample 49	45.53	43.34
Sample 50	27.47	28.75
Sample 51	3.77	3.94
Sample 52	3.04	3.14
Sample 53	0.1	0.1
Sample 54	4.45	4.31
Sample 55	2.89	2.89
Sample 56	5.43	4.33
Sample 57	0.27	0.28
Sample 58	5.72	5.98
Sample 59	5.87	5.97
Sample 60	4.46	4.27
Sample 61	0.74	0.71
Sample 62	2.86	2.94
Sample 63	4.79	4.92
Sample 64	5.22	5.47
Sample 65	0.85	0.82
Sample 66	2.52	2.61
Sample 67	1.48	1.53
Sample 68	3.24	3.37
Sample 69	0.14	0.14
Sample 70	4.11	4.18
Sample 71	1.3	1.28
Sample 72	2	2.09
Sample 73	1.01	1.05
Sample 74	1.47	1.5
Sample 75	1.22	1.26
Sample 76	5.99	6.17
Sample 77	4.1	4.19
Sample 78	5.12	4.94
Sample 79	3.3	3.45
Sample 80	3.95	3.93
Sample 81	4.52	4.45
Sample 82	2.38	2.35
Sample 83	0.46	0.46
Sample 84	0.73	0.75
Sample 85	5.89	4.81
Sample 86	3.94	4.06
Sample 87	5.06	5.25
Sample 88	1	1.01
Sample 89	5.88	4.82
Sample 90	2.46	2.4
Sample 91	3.74	3.87
Sample 92	3.13	3.19
Sample 93	4.08	3.93
Sample 94	5.72	6.91
Sample 95	1.09	1.04
Sample 96	0.34	0.34
Sample 97	1.71	1.7
Sample 98	2.85	2.96
Sample 99	2.33	2.29
Sample 100	3.92	3.98
