# Supplementary material for: Magnetic immunofluorescent microfluidic chips for rapid multi-parameter detection of serum antibodies to brucellosis and echinococcosis
Source: PeerJ. 2026 Jul 3;14:e21509. doi: 10.7717/peerj.21509 (PMC13335499; doi:10.7717/peerj.21509)
Supplement: Supplemental Information 1 [file peerj-14-21509-s001.zip › Consistency analysis with ELISA AgB IgG.xlsx]

## Sheet: Sheet1
	ELISA	Chip
Sample 1	27.24	28.46
Sample 2	46.35	45.09
Sample 3	25.61	24.71
Sample 4	11.14	10.8
Sample 5	40.48	38.52
Sample 6	11.15	10.82
Sample 7	34.06	32.96
Sample 8	42.92	44.72
Sample 9	33.83	32.55
Sample 10	47.05	44.78
Sample 11	55.42	56.56
Sample 12	54.72	52.66
Sample 13	7.75	7.84
Sample 14	56.27	57.57
Sample 15	51.58	51.93
Sample 16	33.23	32.71
Sample 17	57.06	54.76
Sample 18	47.57	45.71
Sample 19	51.49	53.97
Sample 20	6.39	6.65
Sample 21	17.69	17.93
Sample 22	40.77	39.32
Sample 23	48.75	51.1
Sample 24	25.62	25.82
Sample 25	46.56	44.37
Sample 26	23.1	23.68
Sample 27	11.41	11.2
Sample 28	14.44	13.94
Sample 29	9.63	9.53
Sample 30	53.04	52.5
Sample 31	41.41	42.93
Sample 32	28.17	28.31
Sample 33	31.36	30.26
Sample 34	43.38	44.55
Sample 35	34.94	35.38
Sample 36	16.6	16.76
Sample 37	7.51	7.68
Sample 38	59.73	59.85
Sample 39	35.98	35.76
Sample 40	14.94	14.94
Sample 41	31.86	32.02
Sample 42	37.33	36.7
Sample 43	52.29	53.38
Sample 44	54.79	55.91
Sample 45	59.02	59.43
Sample 46	13.94	13.48
Sample 47	13.21	13.84
Sample 48	36.85	35.71
Sample 49	58.53	57.6
Sample 50	56.66	58.16
Sample 51	4.08	3.98
Sample 52	2.84	2.92
Sample 53	2.07	2.08
Sample 54	1.23	1.17
Sample 55	2.38	2.46
Sample 56	0.23	0.24
Sample 57	0.18	0.19
Sample 58	4.4	4.22
Sample 59	0.93	0.94
Sample 60	1.25	1.2
Sample 61	2.88	2.81
Sample 62	5.45	5.49
Sample 63	2.27	2.22
Sample 64	4.12	4.17
Sample 65	3.5	3.61
Sample 66	0.23	0.22
Sample 67	0.05	0.05
Sample 68	4.24	4.45
Sample 69	0.75	0.74
Sample 70	4.08	3.97
Sample 71	2.63	2.6
Sample 72	0.39	0.39
Sample 73	4.4	4.35
Sample 74	2.7	2.6
Sample 75	3.53	3.64
Sample 76	1.95	1.92
Sample 77	2.34	2.25
Sample 78	3.73	3.61
Sample 79	2.73	2.64
Sample 80	1.75	1.76
Sample 81	1.61	1.61
Sample 82	3.98	3.9
Sample 83	2.79	2.82
Sample 84	5.42	5.4
Sample 85	1.04	1.04
Sample 86	0.96	0.93
Sample 87	3.31	3.25
Sample 88	5.7	5.56
Sample 89	4.25	4.17
Sample 90	2.1	2.09
Sample 91	4.18	4.05
Sample 92	1.04	1.05
Sample 93	4.56	4.36
Sample 94	0.41	0.39
Sample 95	0.41	0.43
Sample 96	5.01	5
Sample 97	3.31	3.4
Sample 98	0.75	0.78
Sample 99	2.41	2.36
Sample 100	4.74	4.73
