# Supplementary material for: Magnetic immunofluorescent microfluidic chips for rapid multi-parameter detection of serum antibodies to brucellosis and echinococcosis
Source: PeerJ. 2026 Jul 3;14:e21509. doi: 10.7717/peerj.21509 (PMC13335499; doi:10.7717/peerj.21509)
Supplement: Supplemental Information 1 [file peerj-14-21509-s001.zip › Consistency analysis with ELISA Em18 IgG.xlsx]

## Sheet: Sheet1
	ELISA	Chip
Sample 1	17.13	16.5
Sample 2	50.15	51.3
Sample 3	19.52	18.77
Sample 4	45.92	46.68
Sample 5	13.52	13.8
Sample 6	18.2	18.31
Sample 7	6.29	6.21
Sample 8	13.63	13.66
Sample 9	28.24	28.89
Sample 10	18.26	18.22
Sample 11	25.9	25.21
Sample 12	36.92	38.05
Sample 13	47	46.12
Sample 14	50.71	49.83
Sample 15	24.51	24.55
Sample 16	38.21	38.8
Sample 17	46.86	45.5
Sample 18	33.25	32.26
Sample 19	33.92	35.27
Sample 20	48.76	49.99
Sample 21	16.59	17.17
Sample 22	50.47	50.92
Sample 23	9.93	10.06
Sample 24	53.62	55.71
Sample 25	53.84	55.86
Sample 26	10.29	9.94
Sample 27	25.42	26.07
Sample 28	6.42	6.67
Sample 29	11.12	11.42
Sample 30	20.18	20.92
Sample 31	12.95	12.62
Sample 32	38.42	39.06
Sample 33	9.38	9.27
Sample 34	48.53	49.03
Sample 35	10.93	10.82
Sample 36	9.29	9.3
Sample 37	37.95	39.44
Sample 38	33.28	32.62
Sample 39	33.77	34.47
Sample 40	11.31	11.27
Sample 41	35.47	34.5
Sample 42	24.11	23.53
Sample 43	26.69	25.7
Sample 44	50.52	48.62
Sample 45	20.97	20.68
Sample 46	12.34	12.81
Sample 47	46.34	45.29
Sample 48	46.72	47.15
Sample 49	35.37	35.24
Sample 50	32.09	31.94
Sample 51	3.91	3.94
Sample 52	1.23	1.19
Sample 53	0.45	0.44
Sample 54	4.64	4.55
Sample 55	0.66	0.66
Sample 56	5.37	5.36
Sample 57	3.93	3.9
Sample 58	0.09	0.08
Sample 59	3.96	4.01
Sample 60	3.63	3.69
Sample 61	1.14	1.18
Sample 62	4.94	4.94
Sample 63	0.6	0.6
Sample 64	2.41	2.39
Sample 65	1.55	1.55
Sample 66	0.24	0.25
Sample 67	4.12	3.95
Sample 68	0.67	0.65
Sample 69	5.27	5.41
Sample 70	4.44	4.42
Sample 71	5.64	5.84
Sample 72	5.22	5.18
Sample 73	5.8	5.97
Sample 74	4.44	4.43
Sample 75	2.95	2.92
Sample 76	0.09	0.09
Sample 77	1.25	1.29
Sample 78	5.34	5.5
Sample 79	5.33	5.25
Sample 80	1.5	1.46
Sample 81	5.07	4.96
Sample 82	1.78	1.79
Sample 83	4.22	4.16
Sample 84	5.35	5.51
Sample 85	0.83	0.84
Sample 86	0.44	0.43
Sample 87	2.19	2.19
Sample 88	1.18	1.17
Sample 89	3.81	3.84
Sample 90	0.26	0.25
Sample 91	0.58	0.6
Sample 92	0.04	0.04
Sample 93	0.15	0.15
Sample 94	2.92	2.91
Sample 95	2.03	2.03
Sample 96	0.92	0.9
Sample 97	1.78	1.79
Sample 98	1.19	1.2
Sample 99	3.82	3.73
Sample 100	4.51	4.47
