# Supplementary material for: Magnetic immunofluorescent microfluidic chips for rapid multi-parameter detection of serum antibodies to brucellosis and echinococcosis
Source: PeerJ. 2026 Jul 3;14:e21509. doi: 10.7717/peerj.21509 (PMC13335499; doi:10.7717/peerj.21509)
Supplement: Supplemental Information 1 [file peerj-14-21509-s001.zip › Consistency analysis with ELISA Em2 IgG.xlsx]

## Sheet: Sheet1
	ELISA	Chip
Sample 1	6.92	6.01
Sample 2	59.92	62.41
Sample 3	13.2	13.21
Sample 4	24.97	23.73
Sample 5	34.76	35.78
Sample 6	48.32	46.82
Sample 7	49.08	49.26
Sample 8	16.43	17.04
Sample 9	45.63	44.96
Sample 10	42.23	43
Sample 11	38.95	38.58
Sample 12	24.35	25.22
Sample 13	9.93	9.79
Sample 14	52.71	51.51
Sample 15	16.69	16.98
Sample 16	24.45	24.56
Sample 17	24.89	25.65
Sample 18	19	19.51
Sample 19	46.95	45.93
Sample 20	41.63	41.84
Sample 21	26.85	25.83
Sample 22	26.8	27.59
Sample 23	24.88	25.55
Sample 24	56.35	57.77
Sample 25	38.72	36.98
Sample 26	50.35	50.07
Sample 27	25.92	26.22
Sample 28	13.13	13.71
Sample 29	25.67	26.92
Sample 30	44.81	43.66
Sample 31	31.32	31.77
Sample 32	48.6	50.7
Sample 33	47.23	45.87
Sample 34	21.43	21.36
Sample 35	6.62	6.93
Sample 36	51.61	51.57
Sample 37	33.25	34.33
Sample 38	11.34	11.36
Sample 39	35.37	35.79
Sample 40	43.08	41.81
Sample 41	58.97	57.25
Sample 42	31.97	31.89
Sample 43	9.28	8.84
Sample 44	20.83	21.36
Sample 45	31.84	30.65
Sample 46	8.29	6.03
Sample 47	30.23	29.42
Sample 48	53.44	52.97
Sample 49	56.61	55.3
Sample 50	55.39	57.69
Sample 51	1.71	1.78
Sample 52	0.57	0.56
Sample 53	3.61	3.66
Sample 54	0.89	0.93
Sample 55	4.27	4.27
Sample 56	5.97	6.66
Sample 57	2.29	2.25
Sample 58	1.52	1.47
Sample 59	2.24	2.27
Sample 60	4.77	4.7
Sample 61	3.96	3.96
Sample 62	4.61	4.52
Sample 63	2.62	2.51
Sample 64	3.91	3.78
Sample 65	3.57	3.57
Sample 66	2.44	2.56
Sample 67	1.15	1.21
Sample 68	0.84	0.87
Sample 69	2.23	2.31
Sample 70	4.88	5.06
Sample 71	0.73	0.76
Sample 72	0.05	0.05
Sample 73	2.31	2.36
Sample 74	2.12	2.17
Sample 75	1.31	1.3
Sample 76	0.66	0.67
Sample 77	5.47	6.15
Sample 78	3.81	3.99
Sample 79	3.28	3.2
Sample 80	4.47	4.47
Sample 81	3.53	3.47
Sample 82	1.31	1.37
Sample 83	3.74	3.85
Sample 84	3.82	3.72
Sample 85	4.37	4.2
Sample 86	2.14	2.18
Sample 87	3.34	3.45
Sample 88	1.87	1.85
Sample 89	1.31	1.25
Sample 90	3.32	3.22
Sample 91	4	3.9
Sample 92	4.28	4.41
Sample 93	5.97	5.73
Sample 94	3.61	3.67
Sample 95	1.85	1.92
Sample 96	4.72	4.72
Sample 97	0.78	0.76
Sample 98	1.47	1.49
Sample 99	1.81	1.83
Sample 100	1.69	1.73
