# Supplementary material for: Magnetic immunofluorescent microfluidic chips for rapid multi-parameter detection of serum antibodies to brucellosis and echinococcosis
Source: PeerJ. 2026 Jul 3;14:e21509. doi: 10.7717/peerj.21509 (PMC13335499; doi:10.7717/peerj.21509)
Supplement: Supplemental Information 1 [file peerj-14-21509-s001.zip › Consistency analysis with ELISA LPS IgG.xlsx]

## Sheet: Sheet1
	ELISA	Chip
Sample 1	43.04	43.86
Sample 2	54.7	53.04
Sample 3	12.05	6.22
Sample 4	42.7	44.17
Sample 5	17.13	17.4
Sample 6	41.75	39.72
Sample 7	6.65	6.21
Sample 8	8.7	8.88
Sample 9	17.98	18.69
Sample 10	39.9	38.43
Sample 11	14.49	14.26
Sample 12	31.13	31.85
Sample 13	20.5	19.52
Sample 14	38.78	39.49
Sample 15	35.6	36.83
Sample 16	16.85	17.26
Sample 17	55.43	53.04
Sample 18	46.16	45.81
Sample 19	24.96	25.4
Sample 20	50.67	52.01
Sample 21	19.26	18.9
Sample 22	39.6	39.39
Sample 23	31.38	32.71
Sample 24	39.15	39.58
Sample 25	12.15	11.55
Sample 26	58.63	59.82
Sample 27	49.28	49.61
Sample 28	16.46	16.61
Sample 29	43.41	42.75
Sample 30	39.28	38.32
Sample 31	22.82	23.49
Sample 32	49.28	50.86
Sample 33	53.82	53.01
Sample 34	36.78	38.61
Sample 35	6.7	6.22
Sample 36	20.12	19.53
Sample 37	45.08	46.98
Sample 38	11.22	11.73
Sample 39	13.18	12.57
Sample 40	57.01	58.7
Sample 41	36.84	38.23
Sample 42	30.14	29.77
Sample 43	17.81	17.49
Sample 44	23.89	24.28
Sample 45	57.24	60
Sample 46	41.33	39.5
Sample 47	20.84	21.44
Sample 48	14.36	14.91
Sample 49	47.03	45.06
Sample 50	44.54	44.89
Sample 51	1.22	1.24
Sample 52	1.98	2.02
Sample 53	2.95	3.03
Sample 54	1.55	1.5
Sample 55	4.1	4.03
Sample 56	4.66	4.6
Sample 57	4.07	3.93
Sample 58	3.04	3
Sample 59	2.44	2.47
Sample 60	3.25	3.34
Sample 61	1.98	1.9
Sample 62	1.93	1.87
Sample 63	2.95	3.02
Sample 64	2.6	2.57
Sample 65	2.51	2.61
Sample 66	5.45	5.19
Sample 67	1.33	1.3
Sample 68	1.49	1.46
Sample 69	1.26	1.3
Sample 70	5.79	5.77
Sample 71	2	2.1
Sample 72	5.55	5.34
Sample 73	1.05	1.04
Sample 74	5.41	5.69
Sample 75	0.83	0.81
Sample 76	1.13	1.15
Sample 77	1.06	1.03
Sample 78	3.85	3.75
Sample 79	4.9	4.85
Sample 80	3.15	3.05
Sample 81	2.5	2.59
Sample 82	5.43	6.25
Sample 83	0.21	0.22
Sample 84	5.94	6.26
Sample 85	1.91	1.9
Sample 86	1.4	1.39
Sample 87	5.81	6.07
Sample 88	0.79	0.81
Sample 89	1.48	1.41
Sample 90	5.04	4.85
Sample 91	5.3	5.35
Sample 92	5.94	6.25
Sample 93	2.26	2.35
Sample 94	3.89	3.74
Sample 95	5.5	5.45
Sample 96	5.4	5.47
Sample 97	1.46	1.41
Sample 98	5.82	5.79
Sample 99	4.78	4.69
Sample 100	1.46	1.5
