# Supplementary material for: Magnetic immunofluorescent microfluidic chips for rapid multi-parameter detection of serum antibodies to brucellosis and echinococcosis
Source: PeerJ. 2026 Jul 3;14:e21509. doi: 10.7717/peerj.21509 (PMC13335499; doi:10.7717/peerj.21509)
Supplement: Supplemental Information 1 [file peerj-14-21509-s001.zip › Consistency analysis with ELISA LPS IgM.xlsx]

## Sheet: Sheet1
	ELISA	Chip
Sample 1	28.96	28.32
Sample 2	14	14.27
Sample 3	23.67	23.23
Sample 4	58.18	60.85
Sample 5	32.32	32.39
Sample 6	40.44	40.79
Sample 7	38.81	37.67
Sample 8	50.21	49.25
Sample 9	6.89	6.18
Sample 10	51.61	52.64
Sample 11	21.94	21.51
Sample 12	59.85	59.51
Sample 13	32.49	32.18
Sample 14	50.33	52.31
Sample 15	25.99	25.41
Sample 16	45.08	46.23
Sample 17	46.41	46.16
Sample 18	47.5	48.2
Sample 19	55.94	54.24
Sample 20	17.88	17.59
Sample 21	16.48	16.63
Sample 22	45.54	47.54
Sample 23	29.26	29.46
Sample 24	56.18	57.01
Sample 25	14.89	15.52
Sample 26	47.29	47.41
Sample 27	56.17	58.38
Sample 28	19.89	20.01
Sample 29	55.87	54.35
Sample 30	18.18	18.42
Sample 31	29.92	30.3
Sample 32	34.96	34.08
Sample 33	37.96	37.08
Sample 34	30.83	30.17
Sample 35	51.94	53.2
Sample 36	50.21	49.18
Sample 37	53.9	53.15
Sample 38	56.52	54.15
Sample 39	41.66	40.17
Sample 40	22.63	21.68
Sample 41	48.31	50.08
Sample 42	26.94	26.54
Sample 43	19.21	19.48
Sample 44	16.35	16.51
Sample 45	8.7	6.14
Sample 46	52.44	54.38
Sample 47	30.29	30.79
Sample 48	58.32	58.82
Sample 49	31.23	32.15
Sample 50	21.5	20.67
Sample 51	5.98	6.25
Sample 52	1.24	1.28
Sample 53	1.73	1.68
Sample 54	5.1	5.29
Sample 55	3.78	3.95
Sample 56	4.43	4.47
Sample 57	2.52	2.48
Sample 58	3.59	3.51
Sample 59	1.89	1.92
Sample 60	5.13	5.24
Sample 61	5.7	5.64
Sample 62	1.51	1.52
Sample 63	4.72	4.67
Sample 64	3.84	3.91
Sample 65	0.88	0.92
Sample 66	5.85	6.26
Sample 67	3.12	3.02
Sample 68	3.99	4.06
Sample 69	5.1	4.86
Sample 70	0.16	0.16
Sample 71	2.11	2.15
Sample 72	1.43	1.38
Sample 73	0.6	0.62
Sample 74	3.73	3.85
Sample 75	3.32	3.26
Sample 76	0.69	0.72
Sample 77	0.34	0.35
Sample 78	3.98	3.83
Sample 79	3.89	3.75
Sample 80	1.65	1.69
Sample 81	4.42	4.24
Sample 82	1.47	1.49
Sample 83	4.93	5.16
Sample 84	3.46	3.36
Sample 85	1.25	1.19
Sample 86	3.1	3.06
Sample 87	3.93	3.86
Sample 88	2	2
Sample 89	5.78	5.49
Sample 90	2.48	2.43
Sample 91	5.64	5.86
Sample 92	4.15	4.14
Sample 93	0.67	0.67
Sample 94	3.82	3.86
Sample 95	3.34	3.32
Sample 96	0.7	0.7
Sample 97	0.34	0.33
Sample 98	3.88	3.69
Sample 99	2.27	2.22
Sample 100	4.57	4.6
