# Supplementary material for: Magnetic immunofluorescent microfluidic chips for rapid multi-parameter detection of serum antibodies to brucellosis and echinococcosis
Source: PeerJ. 2026 Jul 3;14:e21509. doi: 10.7717/peerj.21509 (PMC13335499; doi:10.7717/peerj.21509)
Supplement: Supplemental Information 1 [file peerj-14-21509-s001.zip › Consistency analysis with ELISA Omp25 IgG.xlsx]

## Sheet: Sheet1
	ELISA	Chip
Sample 1	15.52	15.99
Sample 2	56.6	58.34
Sample 3	27.69	27.97
Sample 4	23.36	22.79
Sample 5	8.98	9.42
Sample 6	45.19	44.19
Sample 7	43.31	44.95
Sample 8	51.19	50.01
Sample 9	20.92	20.94
Sample 10	9.39	9.33
Sample 11	55.15	53.48
Sample 12	52.76	53.05
Sample 13	58.68	57.49
Sample 14	21.6	20.85
Sample 15	39.3	38.3
Sample 16	50.29	52.21
Sample 17	49.26	51.67
Sample 18	54.84	53.04
Sample 19	17.65	18.08
Sample 20	17	16.45
Sample 21	8.66	6.12
Sample 22	36.84	35.91
Sample 23	16.91	16.23
Sample 24	11.75	12.15
Sample 25	12	11.9
Sample 26	51.68	52.48
Sample 27	44.66	44.72
Sample 28	48.56	48.37
Sample 29	13.91	14.53
Sample 30	54.01	56.39
Sample 31	36.14	36.02
Sample 32	59.29	61.12
Sample 33	7.15	6.13
Sample 34	9.03	6.11
Sample 35	35.8	35.47
Sample 36	13.34	13.34
Sample 37	18.86	18.42
Sample 38	31.12	31.66
Sample 39	8.34	6.09
Sample 40	17.17	16.67
Sample 41	22.28	21.73
Sample 42	59.21	58.84
Sample 43	49.17	49.59
Sample 44	9.56	9.66
Sample 45	25.29	26.53
Sample 46	19.28	18.5
Sample 47	7.19	6.96
Sample 48	36.03	36.42
Sample 49	45.59	46.53
Sample 50	16.46	17.2
Sample 51	0.22	0.21
Sample 52	1.96	1.97
Sample 53	2.66	2.66
Sample 54	3.43	3.5
Sample 55	4.72	4.56
Sample 56	2.1	2.17
Sample 57	4.11	4.15
Sample 58	4.08	3.91
Sample 59	5.44	5.48
Sample 60	4.79	4.61
Sample 61	0.17	0.17
Sample 62	5.55	5.77
Sample 63	0.74	0.74
Sample 64	5.29	5.33
Sample 65	0.27	0.27
Sample 66	5.97	5.69
Sample 67	2.96	2.85
Sample 68	4.48	4.42
Sample 69	2.2	2.19
Sample 70	1.11	1.09
Sample 71	1.21	1.21
Sample 72	4.96	4.91
Sample 73	3.66	3.7
Sample 74	4.09	4.08
Sample 75	4.7	4.71
Sample 76	0.05	0.05
Sample 77	5.52	6.27
Sample 78	5.56	6.24
Sample 79	2.5	2.5
Sample 80	3.54	3.49
Sample 81	5.05	4.85
Sample 82	3.04	3.01
Sample 83	1.67	1.65
Sample 84	0.23	0.23
Sample 85	3.5	3.42
Sample 86	2.39	2.49
Sample 87	4.03	3.84
Sample 88	5.13	5.15
Sample 89	2.98	3.03
Sample 90	1.13	1.08
Sample 91	2.29	2.3
Sample 92	0.93	0.94
Sample 93	1.53	1.53
Sample 94	1.64	1.59
Sample 95	4.23	4.2
Sample 96	2.27	2.16
Sample 97	4.31	4.27
Sample 98	5.03	5.09
Sample 99	3.26	3.11
Sample 100	3.05	3.12
