# Supplementary material for: Magnetic immunofluorescent microfluidic chips for rapid multi-parameter detection of serum antibodies to brucellosis and echinococcosis
Source: PeerJ. 2026 Jul 3;14:e21509. doi: 10.7717/peerj.21509 (PMC13335499; doi:10.7717/peerj.21509)
Supplement: Supplemental Information 1 [file peerj-14-21509-s001.zip › Consistency analysis with ELISA Omp25 IgM.xlsx]

## Sheet: Sheet1
	ELISA	Chip
Sample 1	39.07	39.1
Sample 2	33.73	34
Sample 3	20.91	20.15
Sample 4	21.15	20.27
Sample 5	46.04	46.97
Sample 6	53.74	55.89
Sample 7	24.77	24.19
Sample 8	39.81	41.37
Sample 9	58.01	56.19
Sample 10	27.34	27.25
Sample 11	38.28	36.76
Sample 12	6.48	6.14
Sample 13	14.65	13.93
Sample 14	46.26	46.8
Sample 15	10.57	10.11
Sample 16	53.58	56.22
Sample 17	46.16	48.07
Sample 18	57.54	59.35
Sample 19	56.98	56.57
Sample 20	33.25	33.98
Sample 21	52.65	52.44
Sample 22	32.73	32.97
Sample 23	22.27	21.28
Sample 24	40.1	42
Sample 25	25.33	26.13
Sample 26	49.31	51.11
Sample 27	9.06	6.13
Sample 28	14.61	14.45
Sample 29	41.24	41.98
Sample 30	58.71	56.57
Sample 31	48.96	49.47
Sample 32	13.95	14.39
Sample 33	16.92	16.16
Sample 34	51.13	51.72
Sample 35	42.63	41.45
Sample 36	42.46	40.6
Sample 37	9.96	10.44
Sample 38	45.05	44.82
Sample 39	25.03	24.85
Sample 40	8.93	6.15
Sample 41	13.65	13.96
Sample 42	27.47	26.88
Sample 43	9.9	9.64
Sample 44	21.85	22.5
Sample 45	45.41	43.47
Sample 46	21.23	20.25
Sample 47	58.38	55.57
Sample 48	18.85	18.57
Sample 49	40.71	41.91
Sample 50	9.89	9.4
Sample 51	0.74	0.74
Sample 52	0.49	0.51
Sample 53	2.26	2.35
Sample 54	4.52	4.55
Sample 55	0.55	0.54
Sample 56	3.37	3.33
Sample 57	0.34	0.35
Sample 58	5.3	5.47
Sample 59	3.89	4.01
Sample 60	4.36	4.28
Sample 61	4.69	4.92
Sample 62	2.49	2.49
Sample 63	5.94	6.23
Sample 64	1.67	1.7
Sample 65	5.29	5.07
Sample 66	3.12	3.17
Sample 67	4.96	4.94
Sample 68	4.83	4.99
Sample 69	2.03	2.05
Sample 70	1.42	1.43
Sample 71	0.24	0.24
Sample 72	5.48	5.2
Sample 73	5.33	5.11
Sample 74	0.74	0.73
Sample 75	2.35	2.34
Sample 76	1.7	1.74
Sample 77	2.57	2.57
Sample 78	0.07	0.07
Sample 79	4.36	4.47
Sample 80	2.61	2.71
Sample 81	0.93	0.91
Sample 82	3.56	3.7
Sample 83	1.73	1.69
Sample 84	0.63	0.6
Sample 85	4.06	4.14
Sample 86	0.12	0.12
Sample 87	1.85	1.79
Sample 88	5.95	6.31
Sample 89	1.75	1.76
Sample 90	1.86	1.83
Sample 91	0.63	0.65
Sample 92	4.43	4.38
Sample 93	5.05	4.94
Sample 94	2.38	2.41
Sample 95	1.28	1.26
Sample 96	1.59	1.65
Sample 97	5.84	6.3
Sample 98	0.16	0.16
Sample 99	0.07	0.08
Sample 100	3.1	2.94
