# Supplementary material for: Magnetic immunofluorescent microfluidic chips for rapid multi-parameter detection of serum antibodies to brucellosis and echinococcosis
Source: PeerJ. 2026 Jul 3;14:e21509. doi: 10.7717/peerj.21509 (PMC13335499; doi:10.7717/peerj.21509)
Supplement: Supplemental Information 1 [file peerj-14-21509-s001.zip › Dose-response curve raw data .xlsx]

## Sheet: AgB IgG
0	0.12
6	58
12	101
24	178
48	379
96	784

## Sheet: Ag5 IgG
ELISA	Chip
0	0.13
6	47
12	83
24	187
48	413
96	779

## Sheet: Em2 IgG
ELISA	Chip
0	0.09
6	55.3
12	98.7
24	173.5
48	373.5
96	783.6

## Sheet: Em18 IgG
ELISA	Chip
0	0.14
6	44.6
12	98.1
24	174.3
48	374.6
96	804.6

## Sheet: LPS IgM
ELISA	Chip
0	0.08
6	48.6
12	96.5
24	187.6
48	384.6
96	812.3

## Sheet: LPS IgG
ELISA	Chip
0	0.13
6	53.12
12	108.4
24	196.4
48	412.3
96	786.3

## Sheet: Omp25 IgM
ELISA	Chip
0	0.08
6	32.1
12	58.1
24	112.3
48	226.5
96	486.3

## Sheet: Omp25 IgG 
ELISA	Chip
0	0.13
6	34.5
12	57.6
24	112.6
48	221.6
96	475.3
