# Supplementary material for: Magnetic immunofluorescent microfluidic chips for rapid multi-parameter detection of serum antibodies to brucellosis and echinococcosis
Source: PeerJ. 2026 Jul 3;14:e21509. doi: 10.7717/peerj.21509 (PMC13335499; doi:10.7717/peerj.21509)
Supplement: Supplemental Information 1 [file peerj-14-21509-s001.zip › Precision raw data Ag5 IgG.xlsx]

## Sheet: Sheet1
Ag5 IgG
Low-value sample	High-value sample
16.8	73.1
15.04	70.41
15.29	73.91
15.54	69.19
16.27	73.54
16.52	72.01
16.56	72.71
16.02	75.36
15.4	69.28
15.89	69.31
