# Supplementary material for: Magnetic immunofluorescent microfluidic chips for rapid multi-parameter detection of serum antibodies to brucellosis and echinococcosis
Source: PeerJ. 2026 Jul 3;14:e21509. doi: 10.7717/peerj.21509 (PMC13335499; doi:10.7717/peerj.21509)
Supplement: Supplemental Information 1 [file peerj-14-21509-s001.zip › Precision raw data AgB IgG.xlsx]

## Sheet: Sheet1
AgB IgG
Low-value sample	High-value sample
12.18	59.95
11.85	62.35
11.61	57.81
11.47	58.02
12.33	57.82
12.83	61.85
11.8	59.6
11.57	59.03
11.56	57.74
11.24	58.71
