# Supplementary material for: Magnetic immunofluorescent microfluidic chips for rapid multi-parameter detection of serum antibodies to brucellosis and echinococcosis
Source: PeerJ. 2026 Jul 3;14:e21509. doi: 10.7717/peerj.21509 (PMC13335499; doi:10.7717/peerj.21509)
Supplement: Supplemental Information 1 [file peerj-14-21509-s001.zip › Precision raw data Em18 IgG.xlsx]

## Sheet: Sheet1
Em18 IgG
Low-value sample	High-value sample
17.41	83.71
18.07	86.99
18.81	81.23
17.34	81.16
17.67	86.94
18.17	85
18.06	87.98
18.63	86.32
18.1	84.78
18.59	80.66
