# Supplementary material for: Magnetic immunofluorescent microfluidic chips for rapid multi-parameter detection of serum antibodies to brucellosis and echinococcosis
Source: PeerJ. 2026 Jul 3;14:e21509. doi: 10.7717/peerj.21509 (PMC13335499; doi:10.7717/peerj.21509)
Supplement: Supplemental Information 1 [file peerj-14-21509-s001.zip › Precision raw data Em2 IgG.xlsx]

## Sheet: Sheet1
Em2 IgG
Low-value sample	High-value sample
8.32	46.85
7.65	46.6
8.1	46.78
7.93	47.95
7.84	46.39
8.21	48.25
8.14	50.33
7.67	47.36
7.91	47.45
8.15	49.95
