# Supplementary material for: Magnetic immunofluorescent microfluidic chips for rapid multi-parameter detection of serum antibodies to brucellosis and echinococcosis
Source: PeerJ. 2026 Jul 3;14:e21509. doi: 10.7717/peerj.21509 (PMC13335499; doi:10.7717/peerj.21509)
Supplement: Supplemental Information 1 [file peerj-14-21509-s001.zip › Precision raw data LPS IgG.xlsx]

## Sheet: Sheet1
LPS IgG
Low-value sample	High-value sample
8.95	72.49
8.62	72.6
8.82	76.18
9.33	73.02
9.82	76.82
8.91	78.05
8.63	72.16
9.01	71.65
8.86	72.36
9.63	72.08
