# Supplementary material for: Magnetic immunofluorescent microfluidic chips for rapid multi-parameter detection of serum antibodies to brucellosis and echinococcosis
Source: PeerJ. 2026 Jul 3;14:e21509. doi: 10.7717/peerj.21509 (PMC13335499; doi:10.7717/peerj.21509)
Supplement: Supplemental Information 1 [file peerj-14-21509-s001.zip › Precision raw data LPS IgM.xlsx]

## Sheet: Sheet1
LPS IgM
Low-value sample	High-value sample
5.56	62.24
6	63.78
6.29	65.39
6.46	62.2
5.81	68.32
6.08	67.77
5.75	67.19
5.68	66.51
6.2	69.42
6.11	68.6
