# Supplementary material for: Magnetic immunofluorescent microfluidic chips for rapid multi-parameter detection of serum antibodies to brucellosis and echinococcosis
Source: PeerJ. 2026 Jul 3;14:e21509. doi: 10.7717/peerj.21509 (PMC13335499; doi:10.7717/peerj.21509)
Supplement: Supplemental Information 1 [file peerj-14-21509-s001.zip › Precision raw data Omp25 IgG.xlsx]

## Sheet: Sheet1
Omp25 IgG
Low-value sample	High-value sample
10.75	59.66
11.18	60.66
11.45	54.94
10.9	57.07
11.48	57.91
11.55	61.65
11.2	55.96
11.51	57.04
11.28	55.07
10.53	59.72
