# Supplementary material for: Magnetic immunofluorescent microfluidic chips for rapid multi-parameter detection of serum antibodies to brucellosis and echinococcosis
Source: PeerJ. 2026 Jul 3;14:e21509. doi: 10.7717/peerj.21509 (PMC13335499; doi:10.7717/peerj.21509)
Supplement: Supplemental Information 1 [file peerj-14-21509-s001.zip › Precision raw data Omp25 IgM.xlsx]

## Sheet: Sheet1
Omp25 IgM
Low-value sample	High-value sample
9.26	85.89
10.26	79.44
10.19	79.34
9.93	89.95
9.84	85.67
9.57	81.93
10.77	81.2
9.3	81.76
9.32	91.25
10.23	92.31
